# Supplementary material for: Lipidated DAPEG Polymers as a Non-Toxic Transfection Agent—Influence of Fatty Acid Side Chain on Transfection Efficacy
Source: Molecules. 2025 Apr 7;30(7):1644. doi: 10.3390/molecules30071644 (PMC11990301; doi:10.3390/molecules30071644)
Supplement: Supplementary file 1 [file molecules-30-01644-s001.zip]

Archive with 1 entries (1 files):
- molecules-3485953-supplementary.pdf
